# Supplementary material for: Effects of Two-Phase Treatment with Functional Appliances Followed by Extraction versus One-Phase Treatment with Extraction in Class II Growing Patients: A Case–Control Study
Source: J Clin Med. 2022 Dec 15;11(24):7428. doi: 10.3390/jcm11247428 (PMC9785998; doi:10.3390/jcm11247428)
Supplement: Supplementary file 1 [file jcm-11-07428-s001.zip]

Archive with 1 entries (1 files):
- jcm-2044870-supplementary.pdf
